# Supplementary material for: Effectiveness of COVID-19 Vaccines against Delta (B.1.617.2) Variant: A Systematic Review and Meta-Analysis of Clinical Studies
Source: Vaccines (Basel). 2021 Dec 25;10(1):23. doi: 10.3390/vaccines10010023 (PMC8778641; doi:10.3390/vaccines10010023)
Supplement: Supplementary file 1 [file vaccines-10-00023-s001.zip]

Archive with 1 entries (1 files):
- vaccines-1488198-supplementary.pdf
